# Supplementary material for: EGFL9 promotes breast cancer metastasis by inducing cMET activation and metabolic reprogramming
Source: Nat Commun. 2019 Nov 6;10:5033. doi: 10.1038/s41467-019-13034-3 (PMC6834558; doi:10.1038/s41467-019-13034-3)
Supplement: Supplementary file 8 — Source Data [file 41467_2019_13034_MOESM8_ESM.xlsx]

## Sheet: Figue 1a
Expression of EGFL family genes in cell lines
	EGFL1	EGFL2	EGFL3	EGFL4	EGFL5	EGFL6	EGFL7	EGFL8	EGFL9	GAPDH	Average (GAPDH)
SUM1315	26.31	28.33	29.46	27.73	26.84	32.5	25.61	28.29	26.17	17.89	17.945
	26.23	28.75	29.06	27.24	26.91	33.63	25.86	28.08	26.04	18
MDA231	26.21	27.26	29.31	27.03	25.72	32.45	27.18	28	27.84	18.52	18.57
	26.61	27.51	29.41	26.43	25.89	33.46	26.88	28.12	27.61	18.62
SUM159	26.11	28.13	29.87	26.87	26.93	32.42	26.76	29.37	27.32	18.7	18.72
	26.15	28.39	29.71	27.09	27.01	32.57	26.93	29.02	27.3	18.74
HS578T	26.1	29	26.48	27.33	26.95	32.27	26.4	28.75	28	18.94	18.965
	25.97	28.93	26.16	26.7	26.77	32.98	26.05	28.81	28.11	18.99
SUM149	25.45	25.65	29.96	26.6	27.54	32.44	26.55	29.07	26.77	18.3	18.38
	25.67	25.86	29.76	26.63	27.36	32.92	26.54	29.43	27.16	18.46
MDA157	26.62	31.93	27.9	26.66	26.48	32.21	24.41	29.17	28.07	20.22	19.75
	26.09	30.66	27.51	26.29	25.99	32.89	24.73	29.44	27.94	19.28
MDA361	25.15	24.1	28.47	26.76	22.92	31.72	25.02	29.81	29.87	18.7	18.69
	24.72	24.34	28.22	27.01	22.74	32.87	25	29.85	29.24	18.68
MCF7	25.86	23.63	29.26	26.78	24.53	31.87	25.23	28.7	28.24	18.9	18.955
	26.09	23.89	28.64	27.9	24.39	32.69	25.08	29.18	28.13	19.01
SKBR3	26.1	24.66	29.18	26.25	26.43	29.81	24.81	30.31	31.16	19.39	19.41
	25.82	24.67	29	26.43	26.41	29.9	25.17	31.47	32.43	19.43
ZR75.1	25.68	23.71	28.49	26.25	25.78	30.75	24.87	30.15	30.64	17.35	17.685
	26.17	23.77	28.49	26.44	25.68	31.77	25.17	30.84	31.52	18.02
BT474	25.74	26.24	28.11	27.3	22.72	30.79	25.26	29.98	30.4	18.69	19.055
	25.38	25.78	28.21	27.13	22.87	30.75	25.25	29.66	30.07	19.42
SUM44	28.07	23.34	26.63	27.7	26.52	28.18	25.22	28.85	29.98	18.8	18.785
	27.74	23.44	26.79	27.83	26.56	27.86	25.31	29.24	30.07	18.77
SUM52	26.71	26.11	28.94	26.7	24.25	31.33	25.8	29.07	30.18	20.08	19.24
	27.49	26.27	29.28	26.67	24.23	31.72	26.04	29.27	30.03	18.4
Normal tissue	25.43	26.16	25.03	24.63	23.13	29.29	23.95	26.3	28.76	17.95	17.8967
	25.71	26.22	24.98	24.56	23.28	29.28	23.7	26.11	28.05	17.85
	25.7	26.18	24.94	24.54	23.41	29.36	23.79	26.29	28.79	17.89
Normalized to GAPDH (ΔCt)
	EGFL1	EGFL2	EGFL3	EGFL4	EGFL5	EGFL6	EGFL7	EGFL8	EGFL9
SUM1315	-8.365	-10.385	-11.515	-9.785	-8.895	-14.555	-7.665	-10.345	-8.225
	-8.285	-10.805	-11.115	-9.295	-8.965	-15.685	-7.915	-10.135	-8.095
MDA231	-7.64	-8.69	-10.74	-8.46	-7.15	-13.88	-8.61	-9.43	-9.27
	-8.04	-8.94	-10.84	-7.86	-7.32	-14.89	-8.31	-9.55	-9.04
SUM159	-7.39	-9.41	-11.15	-8.15	-8.21	-13.7	-8.04	-10.65	-8.6
	-7.43	-9.67	-10.99	-8.37	-8.29	-13.85	-8.21	-10.3	-8.58
HS578T	-7.135	-10.035	-7.515	-8.365	-7.985	-13.305	-7.435	-9.785	-9.035
	-7.005	-9.965	-7.195	-7.735	-7.805	-14.015	-7.085	-9.845	-9.145
SUM149	-7.07	-7.27	-11.58	-8.22	-9.16	-14.06	-8.17	-10.69	-8.39
	-7.29	-7.48	-11.38	-8.25	-8.98	-14.54	-8.16	-11.05	-8.78
MDA157	-6.87	-12.18	-8.15	-6.91	-6.73	-12.46	-4.66	-9.42	-8.32
	-6.34	-10.91	-7.76	-6.54	-6.24	-13.14	-4.98	-9.69	-8.19
MDA361	-6.46	-5.41	-9.78	-8.07	-4.23	-13.03	-6.33	-11.12	-11.18
	-6.03	-5.65	-9.53	-8.32	-4.05	-14.18	-6.31	-11.16	-10.55
MCF7	-6.905	-4.675	-10.305	-7.825	-5.575	-12.915	-6.275	-9.745	-9.285
	-7.135	-4.935	-9.685	-8.945	-5.435	-13.735	-6.125	-10.225	-9.175
SKBR3	-6.69	-5.25	-9.77	-6.84	-7.02	-10.4	-5.4	-10.9	-11.75
	-6.41	-5.26	-9.59	-7.02	-7	-10.49	-5.76	-12.06	-13.02
ZR75.1	-7.995	-6.025	-10.805	-8.565	-8.095	-13.065	-7.185	-12.465	-12.955
	-8.485	-6.085	-10.805	-8.755	-7.995	-14.085	-7.485	-13.155	-13.835
BT474	-6.685	-7.185	-9.055	-8.245	-3.665	-11.735	-6.205	-10.925	-11.345
	-6.325	-6.725	-9.155	-8.075	-3.815	-11.695	-6.195	-10.605	-11.015
SUM44	-9.285	-4.555	-7.845	-8.915	-7.735	-9.395	-6.435	-10.065	-11.195
	-8.955	-4.655	-8.005	-9.045	-7.775	-9.075	-6.525	-10.455	-11.285
SUM52	-7.47	-6.87	-9.7	-7.46	-5.01	-12.09	-6.56	-9.83	-10.94
	-8.25	-7.03	-10.04	-7.43	-4.99	-12.48	-6.8	-10.03	-10.79
Normal tissue	-7.53333	-8.26333	-7.13333	-6.73333	-5.23333	-11.3933	-6.05333	-8.40333	-10.8633
	-7.81333	-8.32333	-7.08333	-6.66333	-5.38333	-11.3833	-5.80333	-8.21333	-10.1533
	-7.80333	-8.28333	-7.04333	-6.64333	-5.51333	-11.4633	-5.89333	-8.39333	-10.8933
												Average (Normal tissue)
													EGFL1	EGFL2	EGFL3	EGFL4	EGFL5	EGFL6	EGFL7	EGFL8
													-7.71667	-8.29	-7.08667	-6.68	-5.37667	-11.4133	-5.91667	-8.33667
Expression (2^ΔCt)												Normalized to Normal tissue
	EGFL1	EGFL2	EGFL3	EGFL4	EGFL5	EGFL6	EGFL7	EGFL8	EGFL9				EGFL1	EGFL2	EGFL3	EGFL4	EGFL5	EGFL6	EGFL7	EGFL8
SUM1315	0.00303308	0.000747831	0.000341696	0.0011335	0.00210057	4.1544e-05	0.00492726	0.000768855	0.00334217			SUM1315	-8.365	-10.385	-11.515	-9.785	-8.895	-14.555	-7.665	-10.345
	0.00320602	0.000558947	0.00045087	0.00159194	0.00200109	1.89821e-05	0.00414331	0.000889326	0.00365731				-8.285	-10.805	-11.115	-9.295	-8.965	-15.685	-7.915	-10.135
MDA231	0.00501338	0.0024213	0.000584706	0.00283979	0.00704102	6.6329e-05	0.00255936	0.00144973	0.00161976			MDA231	-7.64	-8.69	-10.74	-8.46	-7.15	-13.88	-8.61	-9.43
	0.00379943	0.00203607	0.00054555	0.00430432	0.00625836	3.29354e-05	0.00315094	0.00133402	0.00189972				-8.04	-8.94	-10.84	-7.86	-7.32	-14.89	-8.31	-9.55
SUM159	0.00596195	0.00146997	0.000440064	0.00352051	0.0033771	7.51431e-05	0.00379943	0.000622344	0.00257716			SUM159	-7.39	-9.41	-11.15	-8.15	-8.21	-13.7	-8.04	-10.65
	0.00579892	0.00122755	0.000491678	0.00302259	0.00319493	6.77227e-05	0.0033771	0.000793215	0.00261314				-7.43	-9.67	-10.99	-8.37	-8.29	-13.85	-8.21	-10.3
HS578T	0.00711461	0.000953156	0.00546713	0.00303308	0.00394708	9.88089e-05	0.00577886	0.0011335	0.00190631			HS578T	-7.135	-10.035	-7.515	-8.365	-7.985	-13.305	-7.435	-9.785
	0.00778547	0.00100054	0.00682479	0.00469389	0.00447158	6.04038e-05	0.0073655	0.00108733	0.00176637				-7.005	-9.965	-7.195	-7.735	-7.805	-14.015	-7.085	-9.845
SUM149	0.00744248	0.00647906	0.000326642	0.00335377	0.0017481	5.85488e-05	0.00347204	0.000605326	0.00298098			SUM149	-7.07	-7.27	-11.58	-8.22	-9.16	-14.06	-8.17	-10.69
	0.00638986	0.00560139	0.000375214	0.00328475	0.00198039	4.19782e-05	0.00349619	0.000471649	0.00227487				-7.29	-7.48	-11.38	-8.25	-8.98	-14.54	-8.16	-11.05
MDA157	0.00854917	0.000215504	0.00352051	0.00831539	0.00942037	0.000177487	0.0395549	0.00145981	0.00312918			MDA157	-6.87	-12.18	-8.15	-6.91	-6.73	-12.46	-4.66	-9.42
	0.0123444	0.000519712	0.00461325	0.0107464	0.0132304	0.000110781	0.0316862	0.00121065	0.00342424				-6.34	-10.91	-7.76	-6.54	-6.24	-13.14	-4.98	-9.69
MDA361	0.0113592	0.0235195	0.00113744	0.00372124	0.0532897	0.000119558	0.0124303	0.00044931	0.000431007			MDA361	-6.46	-5.41	-9.78	-8.07	-4.23	-13.03	-6.33	-11.12
	0.0153034	0.019915	0.00135265	0.00312918	0.060371	5.38759e-05	0.0126038	0.000437024	0.000667012				-6.03	-5.65	-9.53	-8.32	-4.05	-14.18	-6.31	-11.16
MCF7	0.00834426	0.0391458	0.000790471	0.00441002	0.0209777	0.000129478	0.0129133	0.00116537	0.00160301			MCF7	-6.905	-4.675	-10.305	-7.825	-5.575	-12.915	-6.275	-9.745
	0.00711461	0.0326902	0.00121486	0.00202902	0.0231154	7.3342e-05	0.0143282	0.000835542	0.00173001				-7.135	-4.935	-9.685	-8.945	-5.435	-13.735	-6.125	-10.225
SKBR3	0.00968522	0.026278	0.00114535	0.00872881	0.00770494	0.000740096	0.0236831	0.000523327	0.000290334			SKBR3	-6.69	-5.25	-9.77	-6.84	-7.02	-10.4	-5.4	-10.9
	0.0117597	0.0260965	0.00129754	0.00770494	0.0078125	0.000695337	0.018453	0.000234195	0.00012039				-6.41	-5.26	-9.59	-7.02	-7	-10.49	-5.76	-12.06
ZR75.1	0.00391981	0.0153566	0.000558947	0.00264045	0.00365731	0.000116693	0.00687226	0.000176873	0.000125938			ZR75.1	-7.995	-6.025	-10.805	-8.565	-8.095	-13.065	-7.185	-12.465
	0.002791	0.014731	0.000558947	0.00231463	0.00391981	5.7543e-05	0.00558201	0.000109635	6.84305e-05				-8.485	-6.085	-10.805	-8.755	-7.995	-14.085	-7.485	-13.155
BT474	0.00971884	0.00687226	0.00188007	0.00329616	0.0788361	0.000293368	0.0135553	0.000514336	0.000384428			BT474	-6.685	-7.185	-9.055	-8.245	-3.665	-11.735	-6.205	-10.925
	0.0124734	0.00945308	0.00175416	0.00370837	0.0710511	0.000301616	0.0136496	0.000642062	0.000483231				-6.325	-6.725	-9.155	-8.075	-3.815	-11.695	-6.195	-10.605
SUM44	0.00160301	0.0425411	0.0043493	0.00207166	0.00469389	0.00148533	0.0115577	0.00093354	0.000426549			SUM44	-9.285	-4.555	-7.845	-8.915	-7.735	-9.395	-6.435	-10.065
	0.00201501	0.0396922	0.00389274	0.00189314	0.00456554	0.00185418	0.0108587	0.000712412	0.000400753				-8.955	-4.655	-8.005	-9.045	-7.775	-9.075	-6.525	-10.455
SUM52	0.00564035	0.00854917	0.00120229	0.00567958	0.0310341	0.000229376	0.0105985	0.00109869	0.000509016			SUM52	-7.47	-6.87	-9.7	-7.46	-5.01	-12.09	-6.56	-9.83
	0.00328475	0.00765172	0.000949858	0.00579892	0.0314674	0.000175043	0.00897421	0.000956465	0.000564789				-8.25	-7.03	-10.04	-7.43	-4.99	-12.48	-6.8	-10.03
Normal tissue	0.0053981	0.00325453	0.00712283	0.00939863	0.0265833	0.000371762	0.0150579	0.00295355	0.000536798			Normal tissue	-7.53333	-8.26333	-7.13333	-6.73333	-5.23333	-11.3933	-6.05333	-8.40333
	0.00444582	0.00312196	0.00737402	0.0098659	0.0239583	0.000374348	0.017907	0.0033693	0.000878096				-7.81333	-8.32333	-7.08333	-6.66333	-5.38333	-11.3833	-5.80333	-8.21333
	0.00447675	0.00320973	0.00758133	0.0100036	0.0218938	0.000354155	0.016824	0.0029741	0.000525751				-7.80333	-8.28333	-7.04333	-6.64333	-5.51333	-11.4633	-5.89333	-8.39333
Average (expression)												Average (Normalized to Normal tissue)
	EGFL1	EGFL2	EGFL3	EGFL4	EGFL5	EGFL6	EGFL7	EGFL8	EGFL9				EGFL1	EGFL2	EGFL3	EGFL4	EGFL5	EGFL6	EGFL7	EGFL8
SUM1315	0.00311955	0.000653389	0.000396283	0.00136272	0.00205083	3.02631e-05	0.00453528	0.000829091	0.00349974			SUM1315	-8.325	-10.595	-11.315	-9.54	-8.93	-15.12	-7.79	-10.24
MDA231	0.00440641	0.00222869	0.000565128	0.00357205	0.00664969	4.96322e-05	0.00285515	0.00139188	0.00175974			MDA231	-7.84	-8.815	-10.79	-8.16	-7.235	-14.385	-8.46	-9.49
SUM159	0.00588044	0.00134876	0.000465871	0.00327155	0.00328601	7.14329e-05	0.00358827	0.00070778	0.00259515			SUM159	-7.41	-9.54	-11.07	-8.26	-8.25	-13.775	-8.125	-10.475
HS578T	0.00745004	0.00097685	0.00614596	0.00386349	0.00420933	7.96064e-05	0.00657218	0.00111041	0.00183634			HS578T	-7.07	-10	-7.355	-8.05	-7.895	-13.66	-7.26	-9.815
SUM149	0.00691617	0.00604022	0.000350928	0.00331926	0.00186424	5.02635e-05	0.00348412	0.000538487	0.00262792			SUM149	-7.18	-7.375	-11.48	-8.235	-9.07	-14.3	-8.165	-10.87
MDA157	0.0104468	0.000367608	0.00406688	0.00953091	0.0113254	0.000144134	0.0356206	0.00133523	0.00327671			MDA157	-6.605	-11.545	-7.955	-6.725	-6.485	-12.8	-4.82	-9.555
MDA361	0.0133313	0.0217172	0.00124504	0.00342521	0.0568304	8.6717e-05	0.012517	0.000443167	0.00054901			MDA361	-6.245	-5.53	-9.655	-8.195	-4.14	-13.605	-6.32	-11.14
MCF7	0.00772943	0.035918	0.00100266	0.00321952	0.0220466	0.00010141	0.0136207	0.00100045	0.00166651			MCF7	-7.02	-4.805	-9.995	-8.385	-5.505	-13.325	-6.2	-9.985
SKBR3	0.0107225	0.0261873	0.00122145	0.00821687	0.00775872	0.000717716	0.021068	0.000378761	0.000205362			SKBR3	-6.55	-5.255	-9.68	-6.93	-7.01	-10.445	-5.58	-11.48
ZR75.1	0.00335541	0.0150438	0.000558947	0.00247754	0.00378856	8.71178e-05	0.00622713	0.000143254	9.71842e-05			ZR75.1	-8.24	-6.055	-10.805	-8.66	-8.045	-13.575	-7.335	-12.81
BT474	0.0110961	0.00816267	0.00181712	0.00350226	0.0749436	0.000297492	0.0136024	0.000578199	0.000433829			BT474	-6.505	-6.955	-9.105	-8.16	-3.74	-11.715	-6.2	-10.765
SUM44	0.00180901	0.0411166	0.00412102	0.0019824	0.00462971	0.00166976	0.0112082	0.000822976	0.000413651			SUM44	-9.12	-4.605	-7.925	-8.98	-7.755	-9.235	-6.48	-10.26
SUM52	0.00446255	0.00810045	0.00107607	0.00573925	0.0312508	0.00020221	0.00978634	0.00102758	0.000536903			SUM52	-7.86	-6.95	-9.87	-7.445	-5	-12.285	-6.68	-9.93
Normal tissue	0.00477356	0.00319541	0.00735939	0.00975605	0.0241451	0.000366755	0.0165963	0.00309898	0.000646882			Normal tissue	-7.71667	-8.29	-7.08667	-6.68	-5.37667	-11.4133	-5.91667	-8.33667
													Used in Fig.1a
Sd (expression)	EGFL1	EGFL2	EGFL3	EGFL4	EGFL5	EGFL6	EGFL7	EGFL8	EGFL9
SUM1315	0.000122287	0.000133561	7.7198e-05	0.000324165	7.03482e-05	1.59537e-05	0.000554332	8.51856e-05	0.000222841
MDA231	0.000858392	0.000272405	2.76875e-05	0.00103558	0.000553425	2.36128e-05	0.000418312	8.18168e-05	0.000197956
SUM159	0.00011528	0.000171414	3.64965e-05	0.000352084	0.000128813	5.24698e-06	0.000298636	0.000120824	2.54388e-05
HS578T	0.000474372	3.35082e-05	0.000960008	0.00117437	0.000370879	2.71564e-05	0.00112193	3.265e-05	9.89568e-05
SUM149	0.000744318	0.000620607	3.4345e-05	4.88042e-05	0.000164256	1.17172e-05	1.70766e-05	9.45242e-05	0.000499291
MDA157	0.00268363	0.000215108	0.000772686	0.001719	0.00269409	4.71681e-05	0.00556398	0.000176184	0.00020864
MDA361	0.00278903	0.00254875	0.000152177	0.000418652	0.00500726	4.64443e-05	0.000122697	8.68781e-06	0.00016688
MCF7	0.000869496	0.00456481	0.000300085	0.00168362	0.00151161	3.96945e-05	0.00100049	0.000233221	8.98052e-05
SKBR3	0.00146691	0.000128351	0.00010762	0.00072398	7.60543e-05	3.16494e-05	0.00369821	0.000204447	0.000120169
ZR75.1	0.000798187	0.00044234	0	0.000230387	0.000185614	4.1825e-05	0.000912345	4.75441e-05	4.06638e-05
BT474	0.00194778	0.00182492	8.90265e-05	0.000291478	0.00550485	5.83201e-06	6.66692e-05	9.03155e-05	6.98643e-05
SUM44	0.000291325	0.00201444	0.000322842	0.000126227	9.07605e-05	0.000260818	0.000494253	0.000156361	1.82409e-05
SUM52	0.00166566	0.000634592	0.000178496	8.43862e-05	0.000306333	3.84187e-05	0.00114853	0.000100568	3.94372e-05
Normal tissue	0.000541089	6.74385e-05	0.000229599	0.000317102	0.00235035	1.09884e-05	0.00143812	0.00023433	0.000200314
Relative expression
	EGFL1	EGFL2	EGFL3	EGFL4	EGFL5	EGFL6	EGFL7	EGFL8	EGFL9
SUM1315	0.234002	0.0300862	0.318289	0.39785	0.0360869	0.348986	0.362329	1.87083	6.37464
MDA231	0.330531	0.102623	0.453904	1.04287	0.117009	0.572347	0.228102	3.14075	3.2053
SUM159	0.4411	0.0621055	0.374181	0.955138	0.0578215	0.823747	0.286671	1.59709	4.72697
HS578T	0.558838	0.0449804	4.93635	1.12796	0.0740683	0.918001	0.52506	2.50563	3.34482
SUM149	0.518792	0.27813	0.281861	0.969068	0.0328036	0.579627	0.27835	1.21509	4.78666
MDA157	0.783628	0.016927	3.26646	2.78258	0.199284	1.66212	2.84577	3.01293	5.9684
MDA361	1	1	1	1	1	1	1	1	1
MCF7	0.579796	1.65389	0.805326	0.939948	0.387936	1.16944	1.08818	2.25751	3.03549
SKBR3	0.804308	1.20583	0.981049	2.39894	0.136524	8.27653	1.68315	0.854669	0.374059
ZR75.1	0.251694	0.692712	0.448939	0.723326	0.0666644	1.00462	0.497493	0.323251	0.177017
BT474	0.832336	0.375861	1.45948	1.0225	1.31872	3.43061	1.08672	1.3047	0.790203
SUM44	0.135696	1.89327	3.30995	0.578767	0.0814655	19.2552	0.895439	1.85703	0.75345
SUM52	0.334742	0.372996	0.864288	1.67559	0.549895	2.33183	0.781843	2.31871	0.977948
Normal tissue	0.358071	0.147137	5.91097	2.84831	0.424863	4.22933	1.3259	6.99281	1.17827
	Used in Fig.s1 (Y-axis: from 2-5 to 25)
Sd (reletive expression)
	EGFL1	EGFL2	EGFL3	EGFL4	EGFL5	EGFL6	EGFL7	EGFL8	EGFL9
SUM1315	0.00917295	0.00615	0.0620044	0.0946408	0.00123786	0.183974	0.0442863	0.19222	0.405897
MDA231	0.0643892	0.0125432	0.0222382	0.30234	0.00973819	0.272298	0.0334194	0.184618	0.360569
SUM159	0.00864728	0.00789297	0.0293135	0.102792	0.00226662	0.0605069	0.0238584	0.272638	0.0463358
HS578T	0.0355833	0.00154293	0.771065	0.342861	0.00652608	0.313162	0.0896323	0.0736743	0.180246
SUM149	0.0558324	0.0285767	0.0275855	0.0142485	0.0028903	0.13512	0.00136427	0.213292	0.90944
MDA157	0.201303	0.00990493	0.620611	0.501866	0.0474059	0.543931	0.444513	0.397556	0.38003
MDA361	0.209209	0.11736	0.122227	0.122227	0.088109	0.535585	0.00980242	0.0196039	0.303966
MCF7	0.0652221	0.210193	0.241024	0.491537	0.0265986	0.457747	0.0799301	0.526261	0.163577
SKBR3	0.110035	0.00591009	0.0864392	0.211368	0.00133827	0.364973	0.295455	0.461331	0.218882
ZR75.1	0.0598732	0.0203682	0	0.0672622	0.00326611	0.482316	0.0728883	0.107283	0.0740676
BT474	0.146105	0.0840307	0.0715049	0.0850978	0.0968645	0.0672533	0.00532629	0.203796	0.127255
SUM44	0.0218527	0.0927576	0.259303	0.0368523	0.00159704	3.0077	0.0394865	0.352827	0.0332251
SUM52	0.124943	0.0292206	0.143365	0.0246368	0.00539031	0.443036	0.0917574	0.22693	0.0718334
Normal tissue	0.0405879	0.0031053	0.184411	0.0925789	0.0413573	0.126716	0.114893	0.528762	0.364864

## Sheet: Figure 2a
	lacZ	EGFL9
day1	0.295	0.315
	0.308	0.442
	0.31	0.335
Average	0.304333	0.364
SD	0.00814453	0.0682862
day3	0.917	1.02
	0.913	1.4
	0.962	1.23
ave	0.930667	1.21667
SD	0.0272091	0.190351
day 5	2.06	2.261
	2.024	2.157
	1.861	2.012
ave	1.98167	2.14333
SD	0.106039	0.125061
day 7	2.933	2.74
	2.825	2.754
	2.78	2.735
ave	2.846	2.743
SD	0.0786321	0.00984886
day 9	2.988	2.94
	2.858	3.154
	3.08	2.99
ave	2.97533	3.028
SD	0.111541	0.111946

## Sheet: Figure 2b
HMLE
migration			Invasion
	lacZ	EGFL9		lacZ	EGFL9
	185	478		13	27
	185	529		11	45
	191	514		6	50
average	187	507	average	10	40.6667
SD	3.4641	26.2107		3.60555	12.0968
		0.00192008			0.0136082

## Sheet: Figure 2c
EpRas cells	LacZ	EGFL9
day 1	0.387	0.425
	0.393	0.433
	0.388	0.4
	0.432	0.407
	0.378	0.434
	0.403	0.451
ave.	0.396833	0.425
SD	0.0190727	0.0188149
day 3	1.132	0.923
	1.148	0.92
	1.014	0.99
ave.	1.098	0.944333
SD	0.0731847	0.0395769
day5	2.609	2.565
	2.624	2.58
	2.655	2.637
ave.	2.62933	2.594
SD	0.0234592	0.0379868
day 7	2.867	2.728
	2.945	2.732
	2.877	2.837
	2.752	2.8
	2.819	2.747
	2.944	2.809
	2.942	2.833
	2.701	2.696
ave.	2.85587	2.77275
SD	0.092453	0.0534943

## Sheet: Figure 2d
EpRas
	migration			Invasion
	lacZ	EGFL9			lacZ	EGFL9
	206	287			104	230
	189	305			130	209
	193	330			93	189
average	196	307.333		average	109	209.333
SD	8.88819	21.5948		SD	19	20.502
		0.00117333				0.00340702

## Sheet: Figure 2e
		4T1
			NT	EGFL9-sh2	EGFL9-sh3
		day1	0.005	0.006	0.006
		day2	0.009	0.012	0.011
		day3	0.034	0.024	0.029
		day4	0.129	0.098	0.111
		day5	0.427	0.326	0.39
		day6	0.879	0.802	0.959
	Sd		NT	EGFL9-sh2	EGFL9-sh3
		day1	0.001	0	0
		day2	0.003	0.003	0
		day3	0.006	0.005	0.003
		day4	0.008	0.005	0.01
		day5	0.071	0.013	0.071
		day6	0.014	0.045	0.016

## Sheet: Figure 2f
migration
4T1
NT	36	30	37	34.3333	3.09121
sh2	4	11	7	7.33333	2.86744	0.000823925
sh3	5	5	2	4	1.41421	0.000227001
invasion
4T1
NT	44	33	35	37.3333	4.78423
sh2	5	11	7	7.66667	2.49444	0.00147471
sh3	1	1	2	1.33333	0.471405	0.000449923

## Sheet: Figure 2g
	Day 1	Day 3	Day 5	Day 7
NT	0.222117	0.512817	1.34312	1.73183
STD	0.00647828	0.0294165	0.100398	0.0522577
Sh1	0.222075	0.55785	1.46808	1.69432
STD	0.00534314	0.0397494	0.0186203	0.0356039
Sh3	0.234617	0.585033	1.3969	1.68568
STD	0.00318037	0.00920103	0.0129509	0.0823076

## Sheet: Figure 2h
SUM159	Migration
NT	221	234	233	229.333	5.90668
sh1	58	67	46	57	8.60233	1.99201e-05
sh3	54	44	38	45.3333	6.59966	7.99093e-06
SUM159	Invasion
NT	23	22	22	22.3333	0.471405
sh1	8	8	7	7.66667	0.471405	6.35939e-06
sh3	3	8	4	5	2.16025	0.000376519

## Sheet: Figure 3a
	Tumor weight (g)
	LacZ	EGFL9
1	1.4	1.5
2	1.1	1.2
3	1	0.9
4	0.6	1
5	0.8	0.8

[truncated: 33 more sheets: Figure 3b, Figure 3c, Figure 4c, Figure 4e, Figure 4f, Figure 5e, Figure 7c, Figure 7d, Figure 7f, Figure 7g, Figure 7h, Figure 7i, Figure 8e , Figure 8f, Figure 8g, Figure 8h, Figure 8i, Figure 8j, Figure 8k, Suppl. Fig. S1 …]
